# Supplementary material for: Influence of Different Aggregation States on Volatile Organic Compounds Released by Dairy Kluyveromyces marxianus Strains
Source: Foods. 2022 Sep 19;11(18):2910. doi: 10.3390/foods11182910 (PMC9498923; doi:10.3390/foods11182910)
Supplement: Supplementary file 1 [file foods-11-02910-s001.zip]

Archive with 1 entries (1 files):
- foods-1792728-supplementary.pdf
